# Supplementary material for: Use of European Funds and Ex Post Evaluation of Prevention Measures against Wolf Attacks (Canis lupus italicus) in the Emilia-Romagna Region (Italy)
Source: Animals (Basel). 2021 May 25;11(6):1536. doi: 10.3390/ani11061536 (PMC8225206; doi:10.3390/ani11061536)
Supplement: Supplementary file 1 [file animals-11-01536-s001.zip]

Archive with 1 entries (1 files):
- animals-1212252-supplementary.pdf
